# Supplementary material for: Selenite Downregulates STAT3 Expression and Provokes Lymphocytosis in the Liver of Chronically Exposed Syrian Golden Hamsters
Source: Molecules. 2021 Sep 16;26(18):5614. doi: 10.3390/molecules26185614 (PMC8465886; doi:10.3390/molecules26185614)
Supplement: Supplementary file 1 [file molecules-26-05614-s001.zip]

Archive with 1 entries (1 files):
- molecules-1311476-supplementary.tif
